# Supplementary material for: Stutter Modeling in Probabilistic Genotyping for Forensic DNA Analysis: A Casework-Driven Assessment
Source: Genes (Basel). 2025 Sep 8;16(9):1053. doi: 10.3390/genes16091053 (PMC12469979; doi:10.3390/genes16091053)
Supplement: Supplementary file 1 [file genes-16-01053-s001.zip]

Archive with 4 entries (4 files):
- Table S1_software parameters considered.pdf
- Table S2_NIST allele frequency database.xlsx
- Table S3_LR and diagnostic values from both EFM versions.xlsx
- Table S4_LR with biggest difference between versions.xlsx
