# Supplementary material for: Stutter Modeling in Probabilistic Genotyping for Forensic DNA Analysis: A Casework-Driven Assessment
Source: Genes (Basel). 2025 Sep 8;16(9):1053. doi: 10.3390/genes16091053 (PMC12469979; doi:10.3390/genes16091053)
Supplement: Supplementary file 1 [file genes-16-01053-s001.zip › Table S3_LR and diagnostic values from both EFM versions.xlsx]

## Sheet: 2 cont
	2 contributors	v.1.9.3				v.3.4.0				Differences				Estimated under Hp
		LR	logLik (Hp)	P.H. variability (Hp)		LR	logLik (Hp)	P.H. variability (Hp)		LR	logLik (Hp)	P.H. variability (Hp)		v.1.9.3										v.3.4.0
														Mix_C1_MLE	Mix_C1_SE	Mix_C2_MLE	Mix_C2_SE	PHE_MLE	PHE_SE	PHV_MLE	PHV_SE	Degrad_MLE	Degrad_SE	Mix_C1_MLE	Mix_C1_SE	Mix_C2_MLE	Mix_C2_SE	PHE_MLE	PHE_SE	PHV_MLE	PHV_SE	Degrad_MLE	Degrad_SE
	1_2	1.62381e+07	-616.7	0.32113		8.47152e+07	-608.76	0.32017		0.717426	7.94	0.00096		0.60018	0.03725	0.39982	0.03725	2182	168	0.32113	0.03556	0.71829	0.05163	0.58897	0.03787	0.41103	0.03787	2227.8	170.7	0.32017	0.03528	0.70776	0.05086
	2_2	3.74029e+08	-517.7	0.38847		2.78454e+08	-517.28	0.35895		0.128151	0.42	0.02952		0.50402	0.05416	0.49598	0.05416	1163	106.4	0.38847	0.04483	0.6259	0.0547	0.48047	0.05922	0.51953	0.05922	1181.6	101.6	0.35895	0.04908	0.61849	0.05165
	3_2	34648519676703	-503.8	0.25081		2.56057e+13	-503.49	0.25174		0.131348	0.31	0.00093		0.4558	0.045	0.5442	0.045	4438.5	273.2	0.25081	0.02729	0.40278	0.03219	0.45787	0.04529	0.54213	0.04529	4443.9	274.5	0.25174	0.02736	0.40233	0.03218
	4_2	117301301436185	-611	0.27825		140817209555542	-608.3	0.25996		0.0793529	2.7	0.01829		0.57083	0.03394	0.42917	0.03394	2875.2	187.8	0.27825	0.03042	0.72365	0.04412	0.56783	0.03182	0.43217	0.03182	2910	177	0.25996	0.02808	0.71668	0.04052
	5_2	1.1862e+19	-661	0.22172		8.24638e+18	-661.03	0.2218		0.157893	0.03	8e-05		0.2502	0.02398	0.7498	0.02398	3678.5	200.9	0.22172	0.01858	0.55282	0.03343	0.25023	0.02399	0.74977	0.02399	3679	201	0.2218	0.0186	0.55273	0.03346
	6_2	4.06594e+20	-773.8	0.26605		3.55629e+20	-773.79	0.26605		0.0581641	0.01	0		0.1771	0.0207	0.8229	0.0207	6493.3	399.9	0.26605	0.02138	0.7483	0.04126	0.1771	0.0207	0.8229	0.0207	6493	400	0.26605	0.02138	0.7483	0.04127
	7_2	4.41516e+23	-623.6	0.22048		2.71183e+23	-622.33	0.22073		0.211684	1.27	0.00025		0.20921	0.01799	0.79079	0.01799	5647.8	292.9	0.22048	0.01945	0.8519	0.03819	0.20826	0.01795	0.79174	0.01795	5648.8	293.3	0.22073	0.01942	0.85161	0.03823
	8_2	1.39563e+18	-718.8	0.22154		1.43979e+18	-719.11	0.2215		0.0135287	0.31	4e-05		0.10661	0.01372	0.89339	0.01372	3940	203	0.22154	0.01741	0.8455	0.03736	0.10661	0.01372	0.89339	0.01372	3940	203	0.2215	0.0174	0.8455	0.03738
	9_2	2.2736e+24	-767.9	0.20631		2.23547e+24	-768.23	0.20632		0.00734539	0.33	1e-05		0.60359	0.02289	0.39641	0.02289	4841.3	237.1	0.20631	0.01839	0.74993	0.03399	0.60359	0.02289	0.39641	0.02289	4841.3	237.2	0.20632	0.01839	0.7499	0.034
	10_2	3.98049e+16	-662.2	0.22043		3.88977e+16	-662.25	0.221		0.0100121	0.05	0.00057		0.42107	0.02161	0.57893	0.02161	2696.3	137.1	0.22043	0.01857	0.82834	0.03634	0.42103	0.02168	0.57897	0.02168	2698.7	137.4	0.221	0.01836	0.82782	0.03639
	11_2	4.20205e+20	-715.9	0.21087		5.1816e+20	-711.53	0.20868		0.0910031	4.37	0.00219		0.32169	0.02171	0.67831	0.02171	4139.3	210.1	0.21087	0.01715	0.71401	0.03488	0.31931	0.02161	0.68069	0.02161	4153.5	208.9	0.20868	0.01686	0.71267	0.03455
	12_2	5.04144e+26	-631.1	0.20529		4.91187e+26	-630.83	0.2037		0.0113075	0.27	0.00159		0.83548	0.01945	0.16452	0.01945	2684.9	133.2	0.20529	0.01895	0.71768	0.03382	0.83407	0.02026	0.16593	0.02026	2692.7	132.9	0.2037	0.0191	0.71715	0.03358
	13_2	4.66283e+26	-568.5	0.16277		4.88693e+26	-563.92	0.15986		0.0203864	4.58	0.00291		0.72022	0.01886	0.27978	0.01886	2358.46	92.84	0.16277	0.01671	0.65012	0.02626	0.72121	0.01875	0.27879	0.01875	2375.51	92.15	0.15986	0.01627	0.64991	0.02589
	14_2	2.89265e+16	-645	0.48039		3.48053e+16	-644.86	0.47601		0.0803493	0.14	0.00438		0.141	0.02703	0.859	0.02703	12495	1337	0.48039	0.05176	0.91805	0.07871	0.14277	0.02737	0.85723	0.02737	12681	1334	0.47601	0.05067	0.90271	0.07548
	15_2	6.25889e+08	-473.5	0.39619		3.73384e+08	-469.89	0.38225		0.224342	3.61	0.01394		0.58682	0.04947	0.41318	0.04947	942.93	90.04	0.39619	0.04174	0.52581	0.05294	0.57481	0.05641	0.42519	0.05641	970.48	90.09	0.38225	0.04106	0.51493	0.05114
	16_2	4.34782e+12	-563.1	0.21698		2.23808e+12	-558.23	0.21193		0.288396	4.87	0.00505		0.42213	0.02781	0.57787	0.02781	1966.8	101.7	0.21698	0.02086	0.54333	0.03006	0.42398	0.02783	0.57602	0.02783	2001.9	101.6	0.21193	0.02012	0.53875	0.02943
	17_2	3.33232e+10	-526	0.18588		1.40959e+10	-525.97	0.18516		0.373653	0.03	0.00072		0.09368	0.01376	0.90632	0.01376	1785.08	76.76	0.18588	0.01644	0.82787	0.03068	0.09339	0.01386	0.90661	0.01386	1787.1	77.79	0.18516	0.01702	0.82766	0.03063
	18_2	182797899595618	-614.4	0.21035		179099867120860	-611.13	0.20828		0.00887594	3.27	0.00207		0.53465	0.02181	0.46535	0.02181	7897	382	0.21035	0.01989	0.91402	0.03664	0.53422	0.02163	0.46578	0.02163	7924	379.8	0.20828	0.01934	0.91152	0.03627
	19_2	1.08279e+19	-611.7	0.18265		1.08696e+19	-611.25	0.18137		0.00166635	0.45	0.00128		0.41451	0.02058	0.58549	0.02058	2898	125	0.18265	0.01583	0.74415	0.02963	0.41309	0.02059	0.58691	0.02059	2905.5	124.7	0.18137	0.01562	0.7455	0.0295
	20_2	4.74254e+16	-586.1	0.20243		4.38362e+16	-586.36	0.20246		0.0341784	0.26	3e-05		0.40197	0.02795	0.59803	0.02795	2278	110.7	0.20243	0.01818	0.61504	0.03043	0.40201	0.02797	0.59799	0.02797	2278.1	110.8	0.20246	0.01819	0.61501	0.03045
	21_2	1128271579447470	-629.8	0.25733		986675370434146	-625.66	0.25348		0.0582394	4.14	0.00385		0.34577	0.03469	0.65423	0.03469	3196	201.7	0.25733	0.02374	0.51339	0.03785	0.34337	0.03457	0.65663	0.03457	3214.4	200.2	0.25348	0.02357	0.51096	0.03732
	22_2	6481267889428150	-517.7	0.23828		6445273577704710	-517.63	0.23899		0.00241862	0.07	0.00071		0.54842	0.03149	0.45158	0.03149	1938.9	111.1	0.23828	0.02614	0.71086	0.03881	0.54936	0.03184	0.45064	0.03184	1939.8	111.6	0.23899	0.02646	0.71053	0.03895
	23_2	2.05822e+16	-595.1	0.21151		2.12718e+16	-595.13	0.21129		0.0143123	0.03	0.00022		0.58211	0.02981	0.41789	0.02981	2824.4	141.9	0.21151	0.01949	0.6776	0.03327	0.58469	0.03005	0.41531	0.03005	2840.5	142.8	0.21129	0.01942	0.67599	0.03332
	24_2	1.69871e+16	-659.3	0.20203		6.2837e+17	-654.89	0.19879		1.5681	4.41	0.00324		0.14448	0.01551	0.85552	0.01551	2812.8	133.7	0.20203	0.01649	0.81264	0.03369	0.14257	0.01546	0.85743	0.01546	2837	133	0.19879	0.01607	0.81055	0.03318
	25_2	6.05945e+17	-601.5	0.2146		8.65245e+17	-598.31	0.21258		0.154706	3.19	0.00202		0.4113	0.0232	0.5887	0.0232	2823.3	142.3	0.2146	0.0191	0.74181	0.03461	0.41192	0.02319	0.58808	0.02319	2841.4	142.1	0.21258	0.01861	0.74078	0.03432
	26_2	1.73554e+19	-565.2	0.23978		8.21115e+18	-565.81	0.23902		0.325031	0.61	0.00076		0.24836	0.02109	0.75164	0.02109	1500.09	82.33	0.23978	0.02122	0.75444	0.03673	0.24797	0.02127	0.75203	0.02127	1501.5	82.92	0.23902	0.02194	0.75431	0.03667
	27_2	2.68991e+17	-626.3	0.25965		2.2497e+17	-622.2	0.25763		0.0776137	4.1	0.00202		0.57476	0.04317	0.42524	0.04317	3196.3	203.9	0.25965	0.02662	0.51473	0.03834	0.57654	0.04368	0.42346	0.04368	3217.2	204.2	0.25763	0.02616	0.51136	0.03805
	28_2	3.14492e+18	-580.2	0.21631		3.27799e+18	-580.07	0.21668		0.0179981	0.13	0.00037		0.6087	0.03745	0.3913	0.03745	2277.4	118.3	0.21631	0.02225	0.61636	0.03252	0.61006	0.03775	0.38994	0.03775	2277.7	118.5	0.21668	0.02241	0.61672	0.03256
	29_2	1.56896e+17	-513.7	0.23045		1.51573e+17	-513.72	0.23065		0.0149918	0.02	0.0002		0.46936	0.02979	0.53064	0.02979	1930.1	106.5	0.23045	0.02255	0.71567	0.03731	0.46957	0.02989	0.53043	0.02989	1930.3	106.6	0.23065	0.02265	0.71556	0.03736
	30_2	2.89142e+16	-647.8	0.23806		1.43046e+17	-645.77	0.23709		0.694365	2.03	0.00097		0.12303	0.01669	0.87697	0.01669	3493.8	192.4	0.23806	0.02003	0.871	0.04084	0.12146	0.01676	0.87854	0.01676	3509.8	192.7	0.23709	0.01982	0.86881	0.04069
	31_2	3.03722e+16	-607.6	0.22539		2.34473e+16	-605.26	0.22609		0.112384	2.34	0.0007		0.40561	0.04365	0.59439	0.04365	5456.9	297.7	0.22539	0.02159	0.46629	0.02964	0.40641	0.04447	0.59359	0.04447	5488.2	300.6	0.22609	0.02174	0.4639	0.02967
	32_2	5.61496e+18	-650.5	0.17614		6.21961e+18	-645.47	0.17387		0.0444166	5.03	0.00227		0.43531	0.01715	0.56469	0.01715	2424.3	100.8	0.17614	0.01444	0.84921	0.03072	0.43501	0.01712	0.56499	0.01712	2440.3	100.6	0.17387	0.01419	0.84762	0.03041
	33_2	5167815477971930	-497.6	0.24032		4147196993218650	-497.24	0.24205		0.0955523	0.36	0.00173		0.50345	0.04402	0.49655	0.04402	4430.7	262.6	0.24032	0.02688	0.40271	0.03176	0.50758	0.04461	0.49242	0.04461	4433.4	264.7	0.24205	0.02717	0.40315	0.03196
	34_2	1.96489e+21	-549.5	0.14508		1.64311e+21	-549.41	0.14411		0.0776709	0.09	0.00097		0.3228	0.01682	0.6772	0.01682	2695.33	96.45	0.14508	0.01254	0.49224	0.02087	0.32225	0.01689	0.67775	0.01689	2700.5	97.45	0.14411	0.01279	0.49193	0.02078
	35_2	5.30192e+18	-659.4	0.19329		5.20715e+18	-659.72	0.19333		0.00783264	0.32	4e-05		0.5636	0.0195	0.4364	0.0195	2747.5	123.8	0.19329	0.01666	0.80981	0.03214	0.56362	0.01951	0.43638	0.01951	2747.6	123.9	0.19333	0.01669	0.80979	0.03216
	36_2	1.65421e+20	-596.7	0.2096		1.68665e+20	-593.1	0.20796		0.00843631	3.6	0.00164		0.46569	0.02142	0.53431	0.02142	7899.2	380.7	0.2096	0.0196	0.91372	0.03649	0.46597	0.02135	0.53403	0.02135	7925.1	379.3	0.20796	0.01927	0.91138	0.03621
	37_2	1.53205e+21	-432.4	0.31251		1.50994e+21	-431.75	0.31061		0.00631338	0.65	0.0019		0.73855	0.04903	0.26145	0.04903	2133.1	160.6	0.31251	0.03762	0.52073	0.04313	0.73825	0.04831	0.26175	0.04831	2139.8	160.2	0.31061	0.03692	0.51941	0.04272
	38_2	5.319e+21	-411.9	0.38244		7.24225e+21	-411.38	0.37875		0.134044	0.52	0.00369		0.83446	0.03712	0.16554	0.03712	1156.7	103.7	0.38244	0.03927	0.64974	0.05575	0.8504	0.04154	0.1496	0.04154	1166.9	104.1	0.37875	0.03923	0.64998	0.05568
	39_2	1.31002e+20	-682.5	0.2309		1.30835e+20	-680.78	0.22905		0.000555035	1.72	0.00185		0.4133	0.0323	0.5867	0.0323	3854.3	206.9	0.2309	0.0196	0.91047	0.04005	0.4147	0.0322	0.5853	0.0322	3870.1	206.4	0.22905	0.01932	0.90843	0.03979
	40_2	2.1726e+22	-719	0.16135		2.04432e+22	-718.98	0.1614		0.0264306	0.02	5e-05		0.20082	0.01533	0.79918	0.01533	5945.8	227.3	0.16135	0.01271	0.55936	0.02275	0.201	0.0153	0.799	0.0153	5945.6	227.4	0.1614	0.0127	0.55948	0.02276
	41_2	2.10627e+21	-594.9	0.29128		7.77024e+20	-593.45	0.26853		0.43308	1.45	0.02275		0.79971	0.05008	0.20029	0.05008	5454.3	382.6	0.29128	0.03183	0.472	0.0376	0.75112	0.07925	0.24888	0.07925	5498.4	357.2	0.26853	0.03736	0.4652	0.035
	42_2	1.701e+20	-837.3	0.21313		1.7308e+20	-833.84	0.21237		0.00754126	3.46	0.00076		0.5349	0.02055	0.4651	0.02055	4376.5	218.8	0.21313	0.01802	0.88855	0.03779	0.53467	0.02059	0.46533	0.02059	4392	219	0.21237	0.01781	0.88676	0.03768
	43_2	1.03802e+23	-588.6	0.17284		9.13161e+22	-588.58	0.17285		0.0556576	0.02	1e-05		0.32873	0.01933	0.67127	0.01933	2467.6	101.7	0.17284	0.01446	0.65539	0.02669	0.32873	0.01933	0.67127	0.01933	2467.6	101.7	0.17285	0.01446	0.65539	0.02669
	44_2	2.31283e+22	-658.7	0.16934		3.61624e+22	-656.26	0.16782		0.194114	2.44	0.00152		0.6075	0.01788	0.3925	0.01788	3350.6	133.9	0.16934	0.01424	0.78016	0.02815	0.6092	0.0179	0.3908	0.0179	3363.6	133.4	0.16782	0.01402	0.7794	0.02797
	45_2	7.28213e+22	-657.1	0.16734		1.13421e+23	-654.72	0.16571		0.192434	2.38	0.00163		0.39382	0.01732	0.60618	0.01732	3349	132.1	0.16734	0.01342	0.78074	0.02777	0.39209	0.01733	0.60791	0.01733	3362.7	131.6	0.16571	0.01321	0.77997	0.02757
	46_2	4.80808e+22	-827.1	0.20766		5.01001e+22	-823.35	0.20692		0.0178668	3.75	0.00074		0.46465	0.01946	0.53535	0.01946	4366.2	211.4	0.20766	0.01578	0.8911	0.03646	0.46462	0.01947	0.53538	0.01947	4381.7	211.6	0.20692	0.01563	0.88942	0.03635
	47_2	2.4687e+23	-602.5	0.17269		2.29247e+23	-602.83	0.1727		0.0321644	0.33	1e-05		0.32486	0.01862	0.67514	0.01862	2890.2	118.7	0.17269	0.01464	0.64363	0.02639	0.32486	0.01862	0.67514	0.01862	2890.2	118.7	0.1727	0.01464	0.6436	0.0264
	48_2	6.39443e+21	-678.3	0.25143		5.18474e+21	-676.74	0.24499		0.091075	1.56	0.00644		0.61277	0.04898	0.38723	0.04898	3845.8	225.2	0.25143	0.02952	0.91264	0.04386	0.60441	0.04104	0.39559	0.04104	3860.8	221.3	0.24499	0.02467	0.9106	0.043
	49_2	6.87599e+24	-572.4	0.15871		5.17959e+24	-567.83	0.15724		0.123039	4.57	0.00147		0.28031	0.01707	0.71969	0.01707	2356.48	90.21	0.15871	0.01383	0.65248	0.02539	0.27854	0.01707	0.72146	0.01707	2372.52	90.31	0.15724	0.01355	0.65208	0.02524
	50_2	6.22568e+23	-681.4	0.20401		2.35799e+24	-678.84	0.20152		0.578355	2.56	0.00249		0.23049	0.01675	0.76951	0.01675	2726.6	128.2	0.20401	0.01611	0.88164	0.03533	0.22839	0.01677	0.77161	0.01677	2742.8	127.8	0.20152	0.01592	0.88021	0.03502
	51_2	1.48803e+23	-637.8	0.17837		1.65601e+23	-632.52	0.17589		0.0464524	5.28	0.00248		0.56557	0.01757	0.43443	0.01757	2425	102.2	0.17837	0.01523	0.84884	0.03115	0.56573	0.01748	0.43427	0.01748	2440.8	101.9	0.17589	0.01489	0.84723	0.03079
	52_2	1.48048e+26	-621.7	0.44789		1.52789e+26	-621.67	0.44688		0.0136899	0.03	0.00101		0.84158	0.02997	0.15842	0.02997	12539	1254	0.44789	0.04383	0.91434	0.07332	0.84159	0.02982	0.15841	0.02982	12600	1256	0.44688	0.04347	0.90943	0.07267
	53_2	2.21353e+25	-637.6	0.21448		2.10632e+25	-636.84	0.21329		0.0215611	0.76	0.00119		0.86641	0.01858	0.13359	0.01858	2813	141.8	0.21448	0.01874	0.8141	0.0357	0.8667	0.0203	0.1333	0.0203	2828.6	142.3	0.21329	0.01905	0.8122	0.0355
	54_2	1.86012e+25	-662.3	0.16718		1.53046e+25	-654	0.161		0.0847192	8.3	0.00618		0.66987	0.01954	0.33013	0.01954	2595.4	101.6	0.16718	0.01536	0.76024	0.02712	0.6693	0.01871	0.3307	0.01871	2638.58	99.88	0.161	0.01368	0.7566	0.0262
	55_2	4.01011e+26	-634.2	0.18603		3.36999e+26	-630.92	0.16592		0.075528	3.28	0.02011		0.80301	0.01868	0.19699	0.01868	2827.9	123.5	0.18603	0.01873	0.74977	0.02992	0.79205	0.01753	0.20795	0.01753	2858.5	111.9	0.16592	0.01657	0.74562	0.02684
	56_2	6.18904e+24	-556.2	0.3615		6.05321e+24	-556.2	0.36002		0.00963774	0	0.00148		0.79613	0.03456	0.20387	0.03456	1708	142	0.3615	0.03508	0.90555	0.06211	0.79616	0.03427	0.20384	0.03427	1712	142	0.36002	0.03465	0.90344	0.06185
	57_2	2.6903e+26	-625.1	0.25686		2.5719e+26	-624.47	0.26067		0.0195481	0.63	0.00381		0.90585	0.01726	0.09415	0.01726	3522.1	209.6	0.25686	0.02263	0.86498	0.04391	0.91394	0.01919	0.08606	0.01919	3527	213	0.26067	0.02323	0.86561	0.04457
	58_2	1.10757e+26	-562.8	0.24154		5.13659e+26	-552.67	0.22956		0.666302	10.13	0.01198		0.80258	0.02383	0.19742	0.02383	1843.2	107.7	0.24154	0.02233	0.55009	0.03452	0.81234	0.02576	0.18766	0.02576	1876.3	104.8	0.22956	0.02127	0.54809	0.03325
	59_2	3.12667e+25	-707.4	0.19961		3.58962e+25	-703.1	0.19796		0.0599662	4.3	0.00165		0.674	0.02359	0.326	0.02359	4129.3	198.3	0.19961	0.01761	0.71499	0.03315	0.67508	0.02361	0.32492	0.02361	4143.5	197.7	0.19796	0.01745	0.71372	0.03293
	60_2	9.22239e+26	-535.4	0.1538		1.07564e+27	-535.03	0.1529		0.0668247	0.37	0.0009		0.6803	0.02034	0.3197	0.02034	2696.6	102.3	0.1538	0.01496	0.49186	0.02207	0.682	0.02056	0.318	0.02056	2708.1	103.3	0.1529	0.0151	0.4919	0.02195
	61_2	1.09698e+26	-402	0.33387		1.15294e+26	-401.94	0.33011		0.0216109	0.06	0.00376		0.79715	0.03762	0.20285	0.03762	717.34	56.82	0.33387	0.03555	0.84512	0.05678	0.8013	0.0381	0.1987	0.0381	725.29	57.52	0.33011	0.03532	0.84068	0.05617
	62_2	2.44619e+25	-488.4	0.42861		5.84565e+25	-487.33	0.4236		0.378343	1.07	0.00501		0.84766	0.03905	0.15234	0.03905	1238.4	123.3	0.42861	0.04066	0.77041	0.06871	0.86895	0.04208	0.13105	0.04208	1250.5	123.7	0.4236	0.0402	0.7682	0.0684
	63_2	1.83258e+26	-476.1	0.38779		2.25653e+26	-476.05	0.37843		0.0903788	0.05	0.00936		0.91939	0.02362	0.08061	0.02362	1223.4	103.3	0.38779	0.03777	1.04347	0.06557	0.9274	0.02474	0.0726	0.02474	1277.53	74.99	0.37843	0.03469	1	3.551e-06
	64_2	1.13922e+27	-799.7	0.1751		1.11582e+27	-800.03	0.1751		0.00901418	0.33	0		0.24468	0.01441	0.75532	0.01441	6088.2	252.2	0.1751	0.0131	0.85797	0.03077	0.24468	0.01441	0.75532	0.01441	6088.1	252.2	0.1751	0.0131	0.85798	0.03078
	65_2	2.35789e+26	-710.1	0.22532		1.58133e+26	-708.7	0.2067		0.173501	1.4	0.01862		0.81053	0.03317	0.18947	0.03317	6518.5	344.1	0.22532	0.02433	0.80761	0.03809	0.77247	0.03602	0.22753	0.03602	6531.6	316.8	0.2067	0.0206	0.80663	0.03509
	66_2	5.50675e+27	-756.5	0.29069		5.45305e+27	-756.38	0.29023		0.00425642	0.12	0.00046		0.84015	0.02599	0.15985	0.02599	6519	439.4	0.29069	0.02572	0.74523	0.04487	0.84043	0.02568	0.15957	0.02568	6533.3	439.8	0.29023	0.02548	0.7434	0.0447
	67_2	5.55592e+27	-703.5	0.17659		5.48348e+27	-703.5	0.17676		0.00570003	0	0.00017		0.80853	0.01838	0.19147	0.01838	5946.2	249.2	0.17659	0.01637	0.55981	0.02497	0.80874	0.01839	0.19126	0.01839	5946.8	249.5	0.17676	0.01639	0.55983	0.02498
	68_2	1.00906e+28	-613	0.2373		9.91158e+27	-611.1	0.23899		0.00777286	1.9	0.00169		0.80071	0.02295	0.19929	0.02295	5633.2	315.3	0.2373	0.024	0.85432	0.04143	0.8028	0.02247	0.1972	0.02247	5651.6	318.4	0.23899	0.02335	0.85144	0.04157
	69_2	4.37112e+28	-784.7	0.2038		4.45298e+28	-785.05	0.2038		0.00805807	0.35	0		0.7135	0.0181	0.2865	0.0181	4494.1	208.6	0.2038	0.01722	0.9556	0.03628	0.7135	0.0181	0.2865	0.0181	4494.1	208.7	0.2038	0.01722	0.9556	0.03631
	70_2	1.35808e+28	-696.6	0.24579		1.3295e+28	-697.26	0.2452		0.00923782	0.66	0.00059		0.9076	0.0173	0.09236	0.0173	3925.1	224.5	0.24579	0.02061	0.8506	0.04156	0.90702	0.01731	0.09298	0.01731	3933.6	224.5	0.2452	0.0205	0.84855	0.04138
	71_2	1.76293e+28	-573.9	0.17744		1.71321e+28	-573.75	0.17775		0.0124244	0.15	0.00031		0.68066	0.02261	0.31934	0.02261	2465.5	104.2	0.17744	0.01645	0.65724	0.02733	0.68114	0.02274	0.31886	0.02274	2466	104.4	0.17775	0.01656	0.65722	0.02737
	72_2	5.50952e+27	-785.5	0.19764		5.62287e+27	-785.82	0.19764		0.00884372	0.32	0		0.27875	0.01543	0.72125	0.01543	4494.8	201.7	0.19764	0.01491	0.95559	0.03496	0.27875	0.01543	0.72125	0.01543	4494.7	201.7	0.19764	0.01491	0.9556	0.03499
	73_2	6.57271e+28	-795.9	0.1803		6.67341e+28	-795.84	0.1803		0.00660359	0.06	0		0.7578	0.01564	0.2422	0.01564	6086.4	259.6	0.1803	0.0143	0.85818	0.03169	0.7578	0.01564	0.2422	0.01564	6086.4	259.6	0.1803	0.0143	0.85818	0.03171
	74_2	4.21554e+29	-650.8	0.16458		4.19157e+29	-650.61	0.16423		0.00247626	0.19	0.00035		0.90151	0.01171	0.09849	0.01171	3729.6	147.6	0.16458	0.01432	0.6705	0.026	0.90168	0.01159	0.09832	0.01159	3732.3	147.3	0.16423	0.01423	0.6702	0.02594
	75_2	4.28829e+29	-668.2	0.22471		4.05535e+29	-667.07	0.21575		0.0242559	1.13	0.00896		0.77602	0.02156	0.22398	0.02156	2728.7	141.7	0.22471	0.02069	0.88205	0.03903	0.77089	0.02116	0.22911	0.02116	2745.8	137.5	0.21575	0.01981	0.87842	0.03766
	76_2	4.38399e+29	-478.8	0.20462		4.39636e+29	-477.87	0.20087		0.00122325	0.93	0.00375		0.93657	0.01459	0.06343	0.01459	1789.66	85.01	0.20462	0.01914	0.82554	0.03393	0.93814	0.01523	0.06186	0.01523	1801.22	85.02	0.20087	0.01893	0.8235	0.0334
	77_2	1.1686e+30	-533.7	0.1488		1.07684e+30	-532.8	0.14865		0.0355167	0.9	0.00015		0.64153	0.01913	0.35847	0.01913	7048.1	247.6	0.1488	0.01601	0.84748	0.02585	0.64076	0.01913	0.35924	0.01913	7048.4	247.4	0.14865	0.01597	0.84746	0.02583
	78_2	7.56994e+34	-519.2	0.26174		8.04346e+34	-518.34	0.25509		0.0263501	0.86	0.00665		0.77842	0.02367	0.22158	0.02367	1498.6	90.1	0.26174	0.02542	0.75202	0.04002	0.77769	0.02429	0.22231	0.02429	1513.19	89.31	0.25509	0.02538	0.75041	0.03917

## Sheet: 3 cont
	3 contributors	v.1.9.3				v.3.4.0				Differences				Estimated under Hp
		LR	logLik (Hp)	P.H. variability (Hp)		LR	logLik (Hp)	P.H. variability (Hp)		LR	logLik (Hp)	P.H. variability (Hp)		v.1.9.3												v.3.4.0
														Mix_C1_MLE	Mix_C1_SE	Mix_C2_MLE	Mix_C2_SE	Mix_C3_MLE	Mix_C3_SE	PHE_MLE	PHE_SE	PHV_MLE	PHV_SE	Degrad_MLE	Degrad_SE	Mix_C1_MLE	Mix_C1_SE	Mix_C2_MLE	Mix_C2_SE	Mix_C3_MLE	Mix_C3_SE	PHE_MLE	PHE_SE	PHV_MLE	PHV_SE	Degrad_MLE	Degrad_SE
	1_3	5.95918e+08	-911.3	0.54782		7.46311e+08	-905.09	0.53256		0.0977331	6.21	0.01526		0.43284	0.09233	0.28358	0.08025	0.28358	0.06177	9021	1117	0.54782	0.04671	0.47176	0.05594	0.4461	0.108	0.27694	0.09509	0.27694	0.06762	9154	1104	0.53256	0.04642	0.45713	0.05416
	2_3	1.99827e+17	-851.9	0.16783		2.08575e+17	-846.59	0.16798		0.0186082	5.31	0.00015		0.21595	0.01658	0.07372	0.01196	0.71033	0.01735	3766.9	149.9	0.16783	0.01256	0.7707	0.02784	0.21275	0.03404	0.7191	0.01338	0.06815	0.02315	3789.8	151.1	0.16798	0.01257	0.76961	0.02787
	3_3	5.18487e+10	-936.5	0.22532		3.91547e+10	-929.11	0.20968		0.121954	7.39	0.01564		0.53018	0.06581	0.1745	0.0498	0.2953	0.0355	5350.8	289.8	0.22532	0.02157	0.57688	0.03274	0.50201	0.08409	0.249	0.07543	0.24899	0.03654	5379.4	271.4	0.20968	0.01859	0.57327	0.03043
	4_3	3.67851e+17	-831.6	0.18164		3.48605e+17	-831.56	0.18212		0.0233377	0.04	0.00048		0.48532	0.02123	0.07903	0.01112	0.43565	0.02028	8606.6	371.4	0.18164	0.01534	0.78199	0.03069	0.48561	0.04025	0.43557	0.01132	0.07882	0.03095	8615	373	0.18212	0.01564	0.78135	0.03078
	5_3	7.1318e+20	-1045	0.141626		5.40482e+21	-1038.75	0.140701		0.879583	6.25	0.000925		0.10254	0.02239	0.4487	0.0998	0.44873	0.07985	8500.7	285.3	0.141626	0.009743	0.85132	0.02505	0.10104	0.03065	0.4499	0.1443	0.449	0.1154	8521.3	284.4	0.140701	0.009603	0.85073	0.02492
	6_3	2.93147e+28	-823.2	0.16574		2.46056e+28	-817.72	0.16439		0.0760515	5.48	0.00135		0.70353	0.02603	0.07783	0.01446	0.21864	0.02045	3761.8	148.2	0.16574	0.01548	0.7716	0.02768	0.70397	0.04601	0.21856	0.01613	0.07748	0.0326	3781.9	147.9	0.16439	0.01525	0.77104	0.02749
	7_3	7.92602e+21	-600.7	0.35418		2.64732e+27	-586.86	0.30636		5.52375	13.84	0.04782		0.79612	0.06044	0.10194	0.03204	0.10194	0.03757	2466.7	201.8	0.35418	0.03287	0.838	0.0582	0.85569	0.05702	0.07215	0.0292	0.07216	0.03443	2463	175.6	0.30636	0.02761	0.84487	0.05122
	8_3	2.35381e+06	-487.1	0.28298		2.46451e+06	-486.99	0.29067		0.0199581	0.11	0.00769		0.35077	0.08062	0.45455	0.06513	0.19468	0.04424	964.18	67.12	0.28298	0.04258	0.49899	0.03887	0.35164	0.06572	0.20375	0.07434	0.44461	0.05302	976.51	69.47	0.29067	0.04271	0.4896	0.0383
	9_3	1.44758e+10	-845	0.20074		1.76607e+09	-841.62	0.19485		0.913635	3.38	0.00589		0.16625	0.03592	0.56037	0.03625	0.27338	0.03331	3862.5	185.6	0.20074	0.02836	0.69675	0.03217	0.15672	0.03445	0.57054	0.03159	0.27274	0.02889	3891.8	182.1	0.19485	0.02466	0.69293	0.03134
	10_3	1.9304e+10	-645.8	0.265		1.64633e+10	-645.46	0.26326		0.0691302	0.34	0.00174		0.52139	0.08486	0.38744	0.03496	0.09116	0.05488	1643.7	103.1	0.265	0.02851	0.81859	0.04513	0.52	0.0826	0.38672	0.03485	0.09326	0.05311	1648.3	102.9	0.26326	0.02829	0.8168	0.0448
	11_3	1.54981e+07	-771.2	0.2141		3.04265e+07	-761.02	0.20977		0.292972	10.18	0.00433		0.2474	0.0272	0.3763	0.02949	0.3763	0.02737	2538	131.1	0.2141	0.02225	0.73255	0.03579	0.24474	0.02735	0.37762	0.02987	0.3776	0.0277	2585.6	131.3	0.20977	0.01963	0.72614	0.03517
	12_3	3.9153e+07	-588.4	0.25478		3.46045e+07	-588.43	0.25343		0.053632	0.03	0.00135		0.19136	0.03286	0.15382	0.03384	0.65482	0.02896	1255.24	76.29	0.25478	0.02748	0.73019	0.04115	0.18948	0.03308	0.65406	0.03392	0.15647	0.02881	1261.14	76.34	0.25343	0.02739	0.72713	0.04076
	13_3	2.66709e+13	-837.5	0.29506		3.37061e+13	-831.65	0.30345		0.10167	5.85	0.00839		0.46791	0.07861	0.42567	0.02757	0.10642	0.05681	4427.5	315.2	0.29506	0.02825	0.5324	0.0411	0.476	0.09441	0.41579	0.03565	0.10821	0.06572	4442.2	324.7	0.30345	0.03034	0.53167	0.04215
	14_3	7.05746e+06	-975	0.27131		6.02692e+06	-973.72	0.2656		0.0685529	1.28	0.00571		0.31607	0.05575	0.34197	0.05362	0.34197	0.04846	8340.8	530.4	0.27131	0.02739	0.84627	0.04617	0.30994	0.05103	0.345	0.04561	0.34506	0.04588	8384.5	521.4	0.2656	0.02424	0.84172	0.04491
	15_3	1.78585e+12	-840.6	0.28956		3.09518e+12	-834.74	0.29007		0.23884	5.86	0.00051		0.4391	0.08086	0.47153	0.02489	0.08937	0.06046	4460.9	313.6	0.28956	0.02788	0.52463	0.04074	0.45021	0.09798	0.47011	0.02858	0.07968	0.07321	4496.9	316.6	0.29007	0.02897	0.52037	0.04049
	16_3	202772654244348	-833.8	0.29955		112471532216117	-828.91	0.30305		0.255967	4.89	0.0035		0.45628	0.04463	0.09961	0.02782	0.44411	0.04846	4438.5	322.3	0.29955	0.03044	0.52995	0.04221	0.46367	0.09735	0.43249	0.03351	0.10384	0.06972	4459	327	0.30305	0.03141	0.52857	0.04244
	17_3	3.95943e+10	-629.4	0.2987		1.43815e+11	-627.12	0.29621		0.560173	2.28	0.00249		0.1164	0.0193	0.04193	0.01679	0.8417	0.022	2450.2	169.3	0.2987	0.02663	0.84436	0.04962	0.1216	0.1492	0.86501	0.01947	0.01341	0.12993	2460.3	169.2	0.29621	0.02644	0.84383	0.04955
	18_3	3.23008e+11	-687.5	0.32025		1.10335e+12	-685.38	0.32212		0.533499	2.12	0.00187		0.5263	0.06695	0.23685	0.04717	0.23685	0.04497	2135.4	161.9	0.32025	0.02831	0.58438	0.04497	0.55025	0.07965	0.2238	0.0561	0.22593	0.05071	2154.8	164.5	0.32212	0.02928	0.5835	0.04505
	19_3	2.13749e+12	-722.9	0.24522		1.15834e+12	-719.7	0.22434		0.266069	3.2	0.02088		0.47699	0.06087	0.18458	0.07683	0.33844	0.04627	1862.9	111.8	0.24522	0.04092	0.642	0.0384	0.46621	0.07178	0.36863	0.04161	0.16517	0.04202	1884.9	103.8	0.22434	0.02721	0.63929	0.03532
	20_3	1.87984e+11	-587.6	0.3399		1.37297e+11	-586.07	0.3349		0.13646	1.53	0.005		0.28529	0.08604	0.6194	0.03749	0.0953	0.05804	1192.63	97.12	0.3399	0.04153	0.8072	0.0586	0.2855	0.1087	0.6403	0.04153	0.07424	0.07303	1203.44	96.67	0.3349	0.038	0.80596	0.05805
	21_3	1.02377e+11	-566.6	0.33531		1.64103e+11	-565.14	0.32538		0.204916	1.46	0.00993		0.4616	0.1173	0.45223	0.04024	0.0862	0.08209	1463	120.7	0.33531	0.03977	0.56319	0.04888	0.4707	0.1505	0.46157	0.04224	0.06769	0.1113	1488.9	120.3	0.32538	0.03879	0.55663	0.04747
	22_3	9.97644e+11	-563	0.36125		8.31063e+11	-562.29	0.34918		0.0793419	0.71	0.01207		0.48946	0.06611	0.10481	0.05573	0.4057	0.0571	1469.4	130.7	0.36125	0.04643	0.5589	0.05247	0.4849	0.1501	0.41818	0.05609	0.0969	0.0999	1493.2	129.4	0.34918	0.04616	0.5502	0.05039
	23_3	1.92544e+12	-641.6	0.22936		1.70778e+12	-641.23	0.22744		0.0520982	0.37	0.00192		0.39419	0.03633	0.07724	0.02349	0.52858	0.02804	1636.31	88.07	0.22936	0.02162	0.8225	0.03882	0.39268	0.06435	0.5282	0.0234	0.07908	0.04448	1640.52	88.33	0.22744	0.02235	0.8215	0.03846
	24_3	5.17343e+12	-671.9	0.24238		7.41172e+12	-670.57	0.23975		0.15614	1.33	0.00263		0.47682	0.06248	0.34711	0.03408	0.17607	0.03938	1562.85	89.01	0.24238	0.02691	0.67998	0.03634	0.4829	0.07222	0.34173	0.03991	0.17537	0.04386	1586.91	90.14	0.23975	0.02785	0.67638	0.03605
	25_3	2.23537e+12	-527.7	0.57801		2.28555e+12	-527.85	0.56334		0.00964078	0.15	0.01467		0.5399	509.248	0.460102	0.0001828	8.919e-08	509.2	1167.8	150.9	0.57801	0.06675	0.87927	0.09137	0.5304	326.454	0.4696	7.402e-05	5.647e-08	326.5	1186.4	150.6	0.56334	0.06672	0.86511	0.08879
	26_3	2.65951e+12	-528.7	0.55901		2.50213e+12	-528.93	0.5516		0.0264925	0.23	0.00741		0.65699	0.06163	1.944e-08	3.329e-06	0.34301	0.06163	1156.9	144.7	0.55901	0.05892	0.89188	0.08933	0.6538	360.517	0.3462	5.554e-05	3.487e-08	360.5	1170.4	145.1	0.5516	0.05806	0.88118	0.08754
	27_3	4.50864e+11	-553.9	0.33739		4.76821e+11	-553.47	0.32902		0.0243092	0.43	0.00837		0.43661	0.06114	0.07895	0.04406	0.48445	0.04594	973.98	76.53	0.33739	0.03851	0.87991	0.05805	0.4362	0.0601	0.07384	0.0423	0.48993	0.04572	983.61	76.44	0.32902	0.03865	0.87649	0.05695
	28_3	1.184e+13	-676.3	0.16217		6.41256e+12	-673.39	0.1652		0.26632	2.91	0.00303		0.37528	0.02489	0.08992	0.01647	0.5348	0.02382	3199.3	130.8	0.16217	0.01369	0.37626	0.02069	0.38271	0.05937	0.53887	0.01965	0.07842	0.04231	3202.1	133.2	0.1652	0.01422	0.3815	0.0213
	29_3	2.02346e+11	-623.1	0.2101		4.9791e+11	-621.36	0.20393		0.391057	1.74	0.00617		0.32381	0.08014	0.57708	0.01973	0.09911	0.06614	2252.6	114.7	0.2101	0.02318	0.73588	0.03551	0.31844	0.07451	0.59531	0.02037	0.08625	0.05963	2274.4	112.9	0.20393	0.02087	0.73406	0.03449
	30_3	2.46403e+16	-828.1	0.19671		2.70745e+16	-821.72	0.19732		0.0409138	6.38	0.00061		0.42987	0.07439	0.54588	0.00713	0.02426	0.06757	21828	1025	0.19671	0.01703	0.5729	0.02798	0.4326	0.1224	0.5532	0.00709	0.01421	0.11543	21849	1030	0.19732	0.01716	0.57252	0.02808
	31_3	1.20885e+12	-962.6	0.21198		1.40547e+12	-961.06	0.21095		0.0654472	1.54	0.00103		0.23647	0.02827	0.38177	0.03236	0.38177	0.02926	8368	416	0.21198	0.01781	0.84239	0.03609	0.23564	0.02813	0.38216	0.03209	0.38219	0.02916	8389.6	415.3	0.21095	0.01757	0.84076	0.03591
	32_3	8333516215036910	-463.1	0.24761		3944181622620080	-463.75	0.25351		0.324871	0.65	0.0059		0.49269	0.05618	0.25365	0.04553	0.25365	0.03382	971.44	59.29	0.24761	0.02869	0.4993	0.034	0.493	0.05767	0.2535	0.04672	0.2535	0.03471	981.13	61.21	0.25351	0.02897	0.4901	0.03373
	33_3	4434300299741010	-577.7	0.21968		5753355666956200	-577.03	0.21692		0.113096	0.67	0.00276		0.34907	0.05731	0.57243	0.01995	0.0785	0.04052	1366.2	72.6	0.21968	0.02021	0.74998	0.03691	0.34817	0.06201	0.5778	0.0205	0.07398	0.04423	1374.52	72.63	0.21692	0.01989	0.75091	0.03664
	34_3	1.08695e+16	-836.3	0.18747		1.04378e+16	-836.24	0.18816		0.0175988	0.06	0.00069		0.4397	0.02116	0.076	0.01103	0.4843	0.02056	8663.6	387.9	0.18747	0.01622	0.77498	0.03195	0.43968	0.04082	0.48476	0.01123	0.07557	0.03156	8674.2	390.1	0.18816	0.01655	0.77408	0.03206
	35_3	1.99079e+17	-598.9	0.1868		2.5535e+17	-597.93	0.18371		0.10811	0.97	0.00309		0.41856	0.02245	0.0466	0.01284	0.53484	0.02016	1803.25	79.42	0.1868	0.0163	0.86895	0.03359	0.41812	0.07075	0.537	0.01325	0.04488	0.05816	1810.7	79.2	0.18371	0.01608	0.86946	0.03331
	36_3	2.52853e+17	-988.6	0.20263		3.16285e+17	-947.04	0.20245		0.0972098	41.56	0.00018		0.3749	0.05132	0.56105	0.01299	0.06404	0.04037	5973	282.6	0.20263	0.01522	0.71404	0.03149	0.37482	0.05939	0.56584	0.01476	0.05934	0.04638	5991.3	283.4	0.20245	0.01531	0.7128	0.03147
	37_3	888994612814686	-953.8	0.2271		850883919202697	-952.49	0.22225		0.0190288	1.31	0.00485		0.44093	0.05266	0.27954	0.04793	0.27954	0.03191	8372.4	446.7	0.2271	0.02318	0.84199	0.03883	0.43824	0.04457	0.28087	0.03761	0.28089	0.03035	8406.9	438.7	0.22225	0.02055	0.83864	0.03782
	38_3	4.91518e+18	-744.2	0.21509		3.68768e+18	-737.84	0.21349		0.124786	6.36	0.0016		0.5417	0.03662	0.10267	0.01981	0.35563	0.03373	3132.4	161.2	0.21509	0.02504	0.65292	0.03269	0.54268	0.06421	0.35817	0.02244	0.09915	0.04774	3154.9	161.6	0.21349	0.02704	0.65074	0.03252
	39_3	3.25352e+16	-620.1	0.22544		2.42975e+16	-619.47	0.2239		0.126792	0.63	0.00154		0.312	0.08366	0.63456	0.02184	0.05344	0.06324	2145.3	114.7	0.22544	0.01991	0.56172	0.03154	0.31057	0.07835	0.63239	0.02183	0.05704	0.05817	2148.8	114.2	0.2239	0.01973	0.56197	0.03134
	40_3	2.07321e+21	-615.8	0.14558		2.34223e+21	-614.93	0.14365		0.0529874	0.87	0.00193		0.34973	0.04854	0.59441	0.01239	0.05586	0.03724	2241.21	79.81	0.14558	0.01202	0.6349	0.0228	0.34965	0.05465	0.59621	0.01359	0.05414	0.04199	2254.41	80.28	0.14365	0.01182	0.63415	0.02254
	41_3	9.25412e+18	-837.8	0.2356		6.91502e+18	-833.29	0.23449		0.126542	4.51	0.00111		0.54037	0.03281	0.07626	0.01959	0.38337	0.02815	3335.6	186.4	0.2356	0.0201	0.75877	0.03893	0.53959	0.08786	0.39008	0.02608	0.07032	0.06389	3362.9	187.5	0.23449	0.02023	0.75485	0.03884
	42_3	7.05293e+17	-956.7	0.17783		1.15317e+20	-944.72	0.17456		2.21352	11.98	0.00327		0.265	0.02084	0.0932	0.01398	0.6418	0.02109	5242.8	216.4	0.17783	0.01328	0.72985	0.02733	0.26263	0.04034	0.6463	0.01917	0.09107	0.02553	5277.5	214.2	0.17456	0.01413	0.72811	0.02694
	43_3	3.68576e+20	-593.4	0.14305		2.64241e+20	-592.59	0.14181		0.144527	0.81	0.00124		0.31324	0.01838	0.07955	0.01312	0.60721	0.01651	1675.88	57.28	0.14305	0.01276	0.8087	0.025	0.31351	0.03789	0.60823	0.01404	0.07825	0.02581	1685.81	58.42	0.14181	0.01243	0.8092	0.0248
	44_3	3.68026e+19	-823.2	0.22533		3.57603e+19	-823.19	0.2242		0.0124781	0.01	0.00113		0.59975	0.03554	0.03343	0.01411	0.36682	0.03108	5680.8	304.3	0.22533	0.02094	0.81238	0.03846	0.59829	0.03518	0.0348	0.01397	0.3669	0.03093	5686.7	303.1	0.2242	0.0207	0.8116	0.03824
	45_3	6.54876e+19	-612.7	0.2025		7.00802e+19	-612.13	0.2007		0.0294363	0.57	0.0018		0.35831	0.08276	0.59607	0.01736	0.04562	0.06608	1555.96	74.37	0.2025	0.0175	0.82254	0.03461	0.35759	0.07756	0.59477	0.01696	0.04764	0.06135	1558.52	73.92	0.2007	0.01733	0.8224	0.03433
	46_3	3.22587e+20	-602.3	0.26474		2.82528e+20	-601.49	0.2614		0.0575848	0.81	0.00334		0.76436	0.05988	0.06854	0.04344	0.1671	0.03693	2256.5	144.3	0.26474	0.03034	0.73678	0.04416	0.7706	0.1201	0.16724	0.04107	0.06218	0.08242	2274	144.2	0.2614	0.03003	0.73282	0.04348
	47_3	6.58389e+21	-810.2	0.20368		8.50995e+21	-803.13	0.20485		0.111444	7.07	0.00117		0.551	0.02275	0.024749	0.007393	0.42425	0.02244	21867	1065	0.20368	0.01887	0.5709	0.02902	0.5595	0.1304	0.426598	0.007363	0.01386	0.12317	21891	1072	0.20485	0.01901	0.57035	0.02919
	48_3	1.20339e+20	-567.7	0.24457		1.95211e+20	-566.79	0.24032		0.210097	0.91	0.00425		0.60351	0.09067	0.3109	0.03367	0.08559	0.06111	1359.85	80.45	0.24457	0.02653	0.75367	0.04134	0.61429	0.09899	0.31374	0.03284	0.07197	0.06929	1369.86	80.28	0.24032	0.02551	0.75484	0.04106
	49_3	1.40495e+21	-609.4	0.21264		1.43325e+21	-608.86	0.21045		0.00866219	0.54	0.00219		0.60484	0.03455	0.04667	0.0201	0.3485	0.0262	1549.95	77.75	0.21264	0.02112	0.82446	0.03634	0.6033	0.09131	0.34803	0.01954	0.04867	0.07278	1553.4	77.2	0.21045	0.02081	0.82396	0.03598
	50_3	1.67153e+24	-794	0.29057		2.68993e+24	-791.06	0.28154		0.206627	2.94	0.00903		0.7581	0.2183	0.17374	0.06136	0.06815	0.15779	9860.4	692.3	0.29057	0.07143	0.66803	0.04664	0.7588	0.1895	0.18328	0.04313	0.05793	0.14738	9915.2	668.3	0.28154	0.06153	0.66417	0.04391
	51_3	3.39044e+21	-655.2	0.16679		2.3357e+21	-654.31	0.16453		0.16184	0.89	0.00226		0.22198	0.03861	0.7203	0.01315	0.05772	0.02718	2280.76	90.72	0.16679	0.01382	0.76157	0.02778	0.2196	0.03954	0.72381	0.01325	0.05658	0.02797	2290.32	90.42	0.16453	0.01364	0.7618	0.0275
	52_3	2.1591e+20	-801.1	0.1978		8.51869e+20	-797.38	0.19715		0.5961	3.72	0.00065		0.31684	0.02495	0.04659	0.008525	0.63657	0.02618	9823	465	0.1978	0.01672	0.67138	0.03101	0.31518	0.05437	0.642766	0.009078	0.04205	0.04656	9859	465.8	0.19715	0.01676	0.67001	0.03094
	53_3	1.16872e+21	-763.3	0.23034		1.92428e+21	-760.07	0.23007		0.216558	3.23	0.00027		0.63424	0.06045	0.25465	0.02665	0.11111	0.03958	7750.8	430.3	0.23034	0.02274	0.3827	0.0271	0.62583	0.09503	0.22599	0.05932	0.14817	0.04396	7775	431.2	0.23007	0.02361	0.38222	0.02702
	54_3	8.10009e+23	-634.9	0.14438		8.43388e+23	-634.66	0.14531		0.0175375	0.24	0.00093		0.64734	0.04031	0.17633	0.02446	0.17633	0.02596	1978.12	68.25	0.14438	0.01519	0.80083	0.02473	0.64952	0.04116	0.17524	0.02519	0.17524	0.02607	1979.09	68.67	0.14531	0.01519	0.80108	0.02485
	55_3	1.48738e+20	-691.4	0.27069		4.56276e+20	-690.19	0.26692		0.486804	1.21	0.00377		0.28194	0.06515	0.6691	0.0155	0.04901	0.05088	1667	100.7	0.27069	0.02189	0.962	0.0464	0.28302	0.08004	0.67676	0.01585	0.04022	0.06498	1672.1	102.3	0.26692	0.02156	0.96471	0.04815
	56_3	4.65569e+21	-610.2	0.24271		4.50075e+21	-609.55	0.24205		0.0146987	0.65	0.00066		0.6439	0.1235	0.27461	0.04745	0.0815	0.07882	2153.6	124.1	0.24271	0.02482	0.5573	0.0339	0.64	0.1255	0.26872	0.05402	0.09129	0.0748	2160.8	124.2	0.24205	0.02512	0.55692	0.03368
	57_3	3.38004e+22	-826.1	0.2357		4.69255e+23	-821.28	0.21988		1.14249	4.82	0.01582		0.75227	0.02845	0.008631	0.008187	0.2391	0.02598	8207.4	457.2	0.2357	0.0226	0.72339	0.03794	0.7609	1.1229	0.23718	0.01183	0.001893	1.11111	8217.9	462.1	0.23829	0.02304	0.7222	0.03822
	58_3	2.80741e+24	-586.2	0.14873		1.95076e+24	-585.4	0.14677		0.158102	0.8	0.00196		0.6218	0.0445	0.3055	0.01427	0.07273	0.0319	1674.52	59.56	0.14873	0.01462	0.809	0.026	0.62199	0.05153	0.30539	0.01792	0.07262	0.03527	1682	64.69	0.14677	0.01448	0.80879	0.02573
	59_3	8.8349e+23	-684.8	0.17861		1.36249e+24	-684.02	0.17647		0.188132	0.78	0.00214		0.21145	0.04611	0.75122	0.01055	0.03733	0.03619	2242.22	90.11	0.17861	0.01389	0.94888	0.03047	0.21103	0.05666	0.75627	0.01138	0.0327	0.04572	2251.44	89.79	0.17647	0.01369	0.94853	0.03019
	60_3	9.36744e+23	-803.5	0.19379		3.96477e+23	-798.67	0.19508		0.373403	4.83	0.00129		0.29799	0.04355	0.6497	0.0104	0.05233	0.03433	9713.1	445.5	0.19379	0.01559	0.81615	0.03319	0.29882	0.05078	0.65206	0.01189	0.04913	0.03991	9742.9	450.4	0.19508	0.01601	0.81403	0.03341
	61_3	4.80055e+22	-683.6	0.3363		8.55726e+22	-682.98	0.31547		0.251044	0.62	0.02083		0.6701	0.1135	0.09716	0.10146	0.23271	0.03695	1669	126	0.3363	0.0484	0.95996	0.05819	0.69	0.1917	0.2682	0.0408	0.04174	0.15171	1679.3	117.5	0.31547	0.03305	0.95917	0.05314
	62_3	5.67676e+24	-680.3	0.28466		4.86643e+24	-680.05	0.28422		0.0668903	0.25	0.00044		0.71862	0.04713	0.02698	0.02555	0.25441	0.03197	2072.5	136.8	0.28466	0.02826	0.96343	0.05161	0.7207	0.1921	0.2561	0.0235	0.02319	0.16894	2080.7	135.3	0.28422	0.02902	0.96158	0.05021
	63_3	3.50684e+25	-799.9	0.21041		6.88986e+24	-795.68	0.21178		0.706706	4.22	0.00137		0.66075	0.02612	0.0515	0.01191	0.2877	0.0229	9703.4	482.6	0.21041	0.01907	0.81694	0.03603	0.66039	0.06527	0.29157	0.01434	0.04804	0.0522	9741.1	488.5	0.21178	0.01975	0.81394	0.03628
	64_3	2.32695e+24	-681	0.19113		2.13581e+24	-680.38	0.19196		0.0372262	0.62	0.00083		0.6702	0.0637	0.301527	0.008036	0.02827	0.05613	8343.2	390.4	0.19113	0.02006	0.70412	0.03168	0.67244	0.07288	0.301772	0.008635	0.02579	0.06463	8357.3	393.1	0.19196	0.02027	0.70305	0.03182
	65_3	4.53732e+23	-821.4	0.21996		3.44094e+22	-825.94	0.23829		1.12012	4.54	0.01833		0.23814	0.02029	0.006467	0.005912	0.75539	0.02029	8207.5	425.8	0.21996	0.01708	0.72288	0.03533	0.2384	0.4189	0.75867	0.006668	0.002882	0.412213	8213	426	0.21988	0.01708	0.72236	0.03534
	66_3	1.67666e+27	-936	0.19096		8.83078e+26	-929.8	0.19028		0.278445	6.2	0.00068		0.67838	0.03058	0.0747	0.01587	0.24691	0.02452	5265.3	232.4	0.19096	0.01645	0.72644	0.02906	0.67668	0.06299	0.24771	0.02352	0.07561	0.0432	5279.5	232.5	0.19028	0.01725	0.72643	0.02911
	67_3	5.7355e+25	-543.4	0.251		5.90564e+25	-543.28	0.24886		0.012696	0.12	0.00214		0.6498	0.1014	0.1751	0.07424	0.1751	0.03825	1258.03	75.77	0.251	0.02495	0.72724	0.04058	0.649	0.1003	0.17547	0.07345	0.17548	0.03803	1265.8	75.72	0.24886	0.02472	0.72346	0.04002
	68_3	2.32597e+27	-676.2	0.1946		2.34018e+27	-675.89	0.19169		0.00264521	0.31	0.00291		0.74254	0.05916	0.20841	0.01581	0.04905	0.04453	2239.57	98.31	0.1946	0.01847	0.94904	0.03336	0.74551	0.06343	0.20917	0.01627	0.04531	0.0482	2246.4	97.6	0.19169	0.01803	0.94858	0.03291
	69_3	1.00775e+24	-821.3	0.18386		1.28396e+24	-811.51	0.18186		0.105197	9.79	0.002		0.16704	0.01486	0.024996	0.009232	0.80797	0.01521	4555	197	0.18386	0.01352	0.75078	0.02956	0.1657	0.1143	0.823459	0.009055	0.0108	0.1053	4572	195.9	0.18186	0.01328	0.74909	0.02928
	70_3	3.29999e+26	-641.6	0.27151		3.42558e+26	-641.98	0.27039		0.0162222	0.38	0.00112		0.70941	0.02824	0.006884	0.00487	0.2837	0.02794	8363.2	520.6	0.27151	0.02801	0.94235	0.04915	0.7084	0.1291	0.283704	0.004811	0.0079	0.1244	8377.4	519.5	0.27039	0.02764	0.9408	0.0489
	71_3	3.79357e+26	-597.4	0.18703		3.78827e+26	-596.55	0.18328		0.000606766	0.85	0.00375		0.84108	0.04891	0.05071	0.03224	0.10821	0.02532	3393.8	155.3	0.18703	0.01846	0.52453	0.02656	0.84092	0.08377	0.11415	0.02911	0.04493	0.05639	3406.1	153.2	0.18328	0.01824	0.52366	0.02607
	72_3	9.92282e+26	-494	0.26205		9.42966e+26	-490.84	0.25478		0.0221389	3.16	0.00727		0.74096	0.06656	0.12952	0.03807	0.12952	0.03981	1592.9	102.8	0.26205	0.02505	0.43012	0.03465	0.76006	0.09615	0.12	0.0578	0.11997	0.04928	1614.5	101.9	0.25478	0.02447	0.43019	0.03406
	73_3	1.38556e+25	-644.1	0.24674		1.53387e+25	-644.68	0.24616		0.0441619	0.58	0.00058		0.304	0.0237	0.008976	0.00483	0.687	0.02385	8319.4	468.9	0.24674	0.02234	0.94824	0.04462	0.3038	0.1105	0.686726	0.004817	0.009427	0.105803	8335.6	467.5	0.24616	0.02219	0.9463	0.04422
	74_3	4.55562e+29	-806.8	0.21843		4.14324e+29	-796.84	0.21473		0.041207	9.96	0.0037		0.811	0.0727	0.06382	0.05166	0.1252	0.02803	4553.5	234.3	0.21843	0.02426	0.75146	0.03516	0.8435	0.1719	0.14124	0.02092	0.01529	0.1512	4580.7	231.8	0.21473	0.01926	0.7479	0.0345
	75_3	3.50415e+28	-885.4	0.16055		3.89093e+28	-883.25	0.16025		0.0454707	2.15	0.0003		0.32079	0.01873	0.031633	0.008317	0.64758	0.01848	6223.7	239.4	0.16055	0.01157	0.65887	0.02528	0.32175	0.06774	0.649265	0.008989	0.02899	0.05913	6233.4	239.4	0.16025	0.01153	0.65889	0.02524
	76_3	4.20179e+29	-508.5	0.21145		4.29151e+29	-509.24	0.21133		0.00917534	0.74	0.00012		0.98762	0.07109	0.006188	0.035826	0.006188	0.035592	3356.8	162.1	0.21145	0.01909	0.94067	0.03771	0.9878	0.437	0.009562	0.094857	0.00259	0.34219	3357.4	164.3	0.21133	0.01938	0.94043	0.03783
	77_3	1.06978e+31	-878.1	0.16649		1.07077e+31	-876.11	0.16573		0.000404744	1.99	0.00076		0.65142	0.02194	0.0328	0.00879	0.31578	0.02097	6227	249	0.16649	0.01447	0.65818	0.02635	0.65231	0.07195	0.317287	0.009446	0.0304	0.06296	6236.9	248.4	0.16573	0.01415	0.65815	0.02623
	78_3	2.19648e+32	-667.5	0.1682		2.20792e+32	-666.41	0.16484		0.00225481	1.09	0.00336		0.72095	0.06716	0.22313	0.01746	0.05591	0.05142	3498.1	141.2	0.1682	0.01749	0.52084	0.02345	0.72197	0.07176	0.22579	0.01787	0.05225	0.05538	3513.2	139.8	0.16484	0.01732	0.52073	0.02297
